# Supplementary material for: Loss‐of‐function variant in TDRD6 cause male infertility with severe oligo‐astheno‐teratozoospermia in human and mice
Source: J Cell Mol Med. 2024 Sep 27;28(18):e18580. doi: 10.1111/jcmm.18580 (PMC11431060; doi:10.1111/jcmm.18580)
Supplement: Supplementary file 2 — Table S3. [file JCMM-28-e18580-s002.xlsx]

## Sheet: Table S4
Table S3. The interactome of TDRD6 in mouse testis protein lysates
Gene Name	Uniprot ID	WT_1		WT_2		WT_3		Tdrd6-MUT_1		Tdrd6-MUT_2		Tdrd6-MUT_3		WT/Tdrd6-MUT (fold)
		Unique peptide	iBAQ abundance	Unique peptide	iBAQ abundance	Unique peptide	iBAQ abundance	Unique peptide	iBAQ abundance	Unique peptide	iBAQ abundance	Unique peptide	iBAQ abundance
Tdrd6	P61407	76	7.14651e+06	63	4.65714e+06	73	5.87177e+06	9	25957.2	4	21335.5	4	6729.68	327.187
Sec13	Q9D1M0	10	5.34748e+07	4	165830	5	276582	7	679602	4	237978	5	385588	41.374
Dsp	E9Q557	12	758158	3	44994.2	7	33384.2	11	65439.8	13	61587.8	6	28440.4	5.38076
Akap4	Q60662	11	600676	6	263953	6	152399	1	0	0	0	2	22131.8	45.9531
Pcmt1	P23506	7	1.51041e+06	2	120668	4	226821	2	80234.5	1	74075	1	124160	6.67185
Sdf4	Q61112	5	670279	3	38326.5	6	88837.5	4	46438.1	2	42024.1	2	30370.9	6.71061
Prmt5	Q8CIG8	4	328161	2	9657.71	2	19459.6	2	9096.76	1	5997.61	2	20694	9.98308
Mael	Q8BVN9	8	330639	7	110037	8	192456	2	15696.7	2	4162.65	0	0	31.8808
Snrpa1	P57784	3	478509	2	3375.03	5	129014	3	65979.7	2	15079.2	2	10399.7	6.67951
Hspa1l	P16627	4	128865	4	55506.7	9	5.24815e+06	4	164309	1	2644.72	3	4301.71	31.7217
Nap1l1	P28656	1	300403	2	45148.6	4	131219	1	2244.91	2	0	0	0	212.379
Dctn1	O08788	2	54057.4	1	1525.36	1	2386.88	1	6133.52	1	4488.81	0	0	5.45734
Pcbp1	P60335	5	180006	3	83204.7	3	241012	2	46025.6	3	29404.8	2	27439.5	4.90155
Rpa1	Q8VEE4	4	116119	4	382131	4	83645.9	0	0	0	0	1	26145	22.2565
Tekt4	Q149S1	3	95837.9	2	99189.9	6	239585	0	0	1	15058.9	1	513.617	27.909
Nfs1	Q9Z1J3	3	93164.4	1	1559.18	2	70816.7	1	13672.9	0	0	1	9654.78	7.0963
Rbm39	Q8VH51	2	82795	1	1046.72	1	18064.8	1	7499.04	0	0	1	12954.2	4.9824
Dpep3	Q9DA79	3	59677	5	259776	5	201180	2	14696.9	1	0	1	0	35.4248
G6pdx	Q00612	1	35072.7	2	6.83371e+06	1	113846	2	20266.7	1	31255.7	2	37855.6	78.1247
Mcat	Q8R3F5	3	45057.6	2	4774.73	5	627432	4	45111	2	48842.6	3	42823	4.95161
Crybg3	Q80W49	6	11485.3	5	39992	11	168903	6	22489.8	0	0	0	0	9.79915
Psmd2	Q8VDM4	5	12520.7	6	32117.5	8	374208	4	11317.3	7	7633.29	5	10548.8	14.1985
Lactb	Q9EP89	6	19020	1	2631.93	5	51429.8	0	0	1	6842.48	2	2603.73	7.73662
Tulp2	P46686	1	16840.4	3	162591	1	5393.81	1	16910.9	0	0	0	0	10.9294
Cbr4	Q91VT4	1	27771.3	1	90732.7	1	38600.7	0	0	1	8062.64	0	0	19.4855
Nt5c2	Q3V1L4	1	8511.06	1	8159.76	3	1.1755e+06	0	0	1	1067.51	2	0	1116.78
Eif5a	P63242	1	25820.6	4	601755	3	73561.3	1	23756	1	11611.5	1	16722.5	13.4601
Pfkm	P47857	1	70634.8	2	58459.5	3	93325.9	1	6072.14	0	0	0	0	12.2099
Ddx42	Q810A7	3	34465.4	2	37591.2	1	37591.2	1	0	2	8182.96	0	0	8.93302
Aasdh	Q80WC9	1	2958.03	1	3371.39	1	1652.95	1	469.129	0	0	0	0	5.67177
Eif1ax	Q8BMJ3	1	3.2372e+06	1	2.75593e+06	1	73317.7	0	0	0	0	0	0	∞
Fmod	P50608	1	493560	1	7553.93	2	235680	0	0	0	0	0	0	∞
Acr	P23578	1	257587	2	143052	1	227655	0	0	0	0	0	0	∞
Nt5c1b	Q91YE9	6	129062	4	178823	6	92376.9	0	0	0	0	0	0	∞
Etf1	Q8BWY3	4	139407	1	24776.8	3	46219.5	0	0	0	0	0	0	∞
Snx27	Q3UHD6	2	87570	2	52433.3	1	10502.7	1	0	0	0	1	0	∞
Adam5	Q3TTE0	3	58882.6	2	12863.1	2	27568.4	0	0	0	0	0	0	∞
Col12a1	Q60847	1	8938.19	1	4373.12	1	11414.8	0	0	0	0	0	0	∞
Ttc26	Q8BS45	1	36843.9	2	65731.9	2	7333.82	0	0	0	0	0	0	∞
Tdrd7	Q8K1H1	3	15708.7	2	27835.8	2	24843.3	0	0	0	0	0	0	∞
Gtpbp2	Q3UJK4	2	29912.6	1	13262.7	2	34365.8	0	0	0	0	0	0	∞
Prpf4	Q9DAW6	1	18316.3	1	133313	1	10566.8	0	0	0	0	0	0	∞
Rpa2	Q62193	1	33407.7	1	43907.4	1	48216.2	0	0	0	0	0	0	∞
Fbp1	Q9QXD6	1	15700.7	2	7392.86	1	31416.3	0	0	0	0	0	0	∞
Vmp1	Q99KU0	1	26988.7	1	46074	1	44477.4	0	0	1	0	0	0	∞
Mprip	MPRIP	1	10294.6	1	12191.2	1	16080.1	0	0	0	0	0	0	∞
Dnajb3	O35723	1	30095.6	1	22857.6	2	194327	0	0	0	0	0	0	∞
Dnajb13	Q80Y75	1	11525.6	2	31686.4	1	4648.67	0	0	0	0	1	0	∞
